# Supplementary material for: The Role of Prion Protein in Reelin/Dab1 Signaling: Implications for Neurodegeneration
Source: Viruses. 2025 Jun 29;17(7):928. doi: 10.3390/v17070928 (PMC12299885; doi:10.3390/v17070928)
Supplement: Supplementary file 1 [file viruses-17-00928-s001.zip]

Archive with 1 entries (1 files):
- viruses-3671772-supplementary.pdf
